# Supplementary material for: Wild rice-associated Vibrio promotes plant growth and exhibits genomic and phenotypic plasticity for plant adaptations
Source: mSystems. 2025 Oct 27;10(11):e00910-25. doi: 10.1128/msystems.00910-25 (PMC12625758; doi:10.1128/msystems.00910-25)
Supplement: Table S2 — Upregulated genes in MSSRF30T during early root colonization. [file msystems.00910-25-s0005.xlsx]

## Sheet: Sheet1
Significantly upregulated genes in MSSRF30T during its early pokkali rice root colonization
Locus_tag	baseMean	log2FoldChange	lfcSE	stat	pvalue	padj	Vp_protein_ID	Function	Symbol	Begin	End	Chromosome	Orientation	Map	Classification	Pathway	KO_term_path	Module
Bacterial chemotaxis
R8Z52_RS07615	27.2267	2.98462	0.511484	4.85766	1.19e-06	7.63e-06	WP_261895461.1	chemotaxis protein CheD	cheD	1597518	1598042	1	plus	Cellular Processes	Cell motility	Bacterial chemotaxis	K03411	NA
R8Z52_RS21380	19.1942	3.23656	0.657963	4.15914	3.19455e-05	0.000170855	WP_261897469.1	methyl-accepting chemotaxis protein	MCP	1099552	1100664	2	minus
R8Z52_RS11210	23.8407	2.63152	0.600565	3.5492	0.000386408	0.00166987	WP_261892326.1	methyl-accepting chemotaxis protein	NA	2462623	2464215	1	plus
R8Z52_RS15095	63.6956	2.02215	0.413082	3.68486	0.000228825	0.00103216	WP_261893282.1	methyl-accepting chemotaxis protein	NA	3279250	3281415	1	plus
Flagellar assembly
R8Z52_RS04855	1948.81	2.34548	0.176179	10.475	1.13e-25	2.63e-24	WP_261894809.1	RNA polymerase sigma factor RpoD	rpoD	1013761	1015674	1	minus	Cellular Processes	Cell motility	Flagellar assembly	K03086	NA
R8Z52_RS06195	218.938	2.41351	0.316736	6.04135	1.53e-09	1.33e-08	WP_261895121.1	flagellar basal-body rod protein FlgF	flgF	1302092	1302841	1	plus	Cellular Processes	Cell motility	Flagellar assembly	K02391	NA
R8Z52_RS06200	201.006	1.6099	0.238826	4.64731	3.36e-06	2.04e-05	WP_261895123.1	flagellar basal-body rod protein FlgG	flgG	1302863	1303651	1	plus	Cellular Processes	Cell motility	Flagellar assembly	K02392	NA
R8Z52_RS06205	159.452	2.09197	0.295511	5.38719	7.16e-08	5.31e-07	WP_261895124.1	flagellar basal body L-ring protein FlgH	flgH	1303675	1304463	1	plus	Cellular Processes	Cell motility	Flagellar assembly	K02393	NA
R8Z52_RS06220	229.558	1.55397	0.272196	3.87211	0.000108	0.000523	WP_261895130.1	flagellar hook-associated protein FlgK	flgK	1306769	1308673	1	plus	Cellular Processes	Cell motility	Flagellar assembly	K02396	NA
R8Z52_RS06225	137.693	1.61539	0.287343	3.88172	0.000104	0.000504	WP_261895131.1	flagellar hook-associated protein FlgL	flgL	1308687	1309892	1	plus	Cellular Processes	Cell motility	Flagellar assembly	K02397	NA
R8Z52_RS06825	107.326	1.96629	0.329641	4.44815	8.66e-06	4.99e-05	WP_261895249.1	flagellar biosynthesis protein FlhA	flhA	1418970	1421066	1	plus	Cellular Processes	Cell motility	Flagellar assembly	K02400	NA
Adhesion
LPS biosynthesis
R8Z52_RS00365	80.358	1.90846	0.433668	3.24778	0.00116	0.00457	WP_261893757.1	arabinose-5-phosphate isomerase KdsD	kdsD	73968	74942	1	plus	Metabolism	Global and overview maps	Metabolic pathway	K06041	M00063 CMP-KDO biosynthesis (4) (complete 4/4)
R8Z52_RS03130	40.8356	2.49159	0.429525	4.63673	3.53971e-06	2.13164e-05	WP_261894374.1	3-deoxy-manno-octulosonate cytidylyltransferase	kdsB	651299	652054	1	plus
R8Z52_RS06375	201.922	2.15053	0.284318	5.80523	6.42773e-09	5.29403e-08	WP_261895147.1	3-deoxy-8-phosphooctulonate synthase	kdsA	1324996	1325847	1	plus
R8Z52_RS03310	49.9698	2.49218	0.448345	4.44341	8.85e-06	5.09e-05	WP_261894433.1	dTDP-4-dehydrorhamnose 3,5-epimerase	rfbC	690802	691347	1	plus	Metabolism	Global and overview maps	Metabolic pathway	K01790	M00793 dTDP-L-rhamnose biosynthesis (4) (complete 3/3)
R8Z52_RS08165	16.5267	2.93537	0.701102	3.47363	0.000513	0.00217	WP_261895620.1	L-ribulose-5-phosphate 4-epimerase	NA	1726308	1727000	1	minus	Metabolism	Global and overview maps	Metabolic pathway	K03077	M00550 Ascorbate degradation, ascorbate => D-xylulose-5P (7) (complete 5/5)
R8Z52_RS07645	166.82	4.7225	0.477319	8.8463	9.0467e-19	1.48757e-17	WP_261895468.1	glycosyltransferase family 9 protein	NA	1605654	1606850	1	minus
R8Z52_RS02955	83.6552	2.39371	0.360062	5.25938	1.4454e-07	1.02954e-06	WP_261894317.1	glycosyltransferase	NA	611195	612379	1	minus
R8Z52_RS03120	38.413	2.29225	0.456008	3.93029	8.4842e-05	0.000418586	WP_261894370.1	glycosyltransferase	NA	649364	650422	1	plus
R8Z52_RS02970	133.319	1.79241	0.293926	4.39706	1.1e-05	6.18e-05	WP_261894320.1	lauroyl-Kdo(2)-lipid IV(A) myristoyltransferase	lpxM	614838	615830	1	minus	Metabolism	Global and overview maps	Metabolic pathway	K02560	M00060 KDO2-lipid A biosynthesis, Raetz pathway, LpxL-LpxM type (9) (complete 9/9)
R8Z52_RS03295	125.512	1.75749	0.284777	4.4157	1.00684e-05	5.71446e-05	WP_261894427.1	dTDP-glucose 4,6-dehydratase	rfbB	687890	688951	1	plus
R8Z52_RS09215	161.022	2.7596	0.287444	7.861	3.81085e-15	4.94983e-14	WP_261895892.1	glycosyltransferase	GT2	1961487	1962218	1	plus
R8Z52_RS14535	127.634	2.82415	0.278824	8.33556	7.71314e-17	1.10049e-15	WP_261893151.1	apolipoprotein N-acyltransferase	lnt	3152352	3153872	1	plus
R8Z52_RS16730	66.7909	2.87373	0.38403	6.18111	6.3652e-10	5.73115e-09	WP_261896574.1	exopolysaccharide biosynthesis protein	exoD	19346	19957	2	minus
PEP-CTERM
R8Z52_RS12270	256.392	2.62604	0.273766	7.76591	8.10635e-15	1.03837e-13	WP_261892710.1	PEP-CTERM sorting domain-containing protein	pep-cterm	2681398	2682327	1	plus
R8Z52_RS19130	55.3581	3.01263	0.382756	6.56459	5.21761e-11	5.10423e-10	WP_261897045.1	PEP-CTERM sorting domain-containing protein	NA	581141	581830	2	minus
R8Z52_RS22975	49.2454	2.88224	0.397644	5.9909	2.08683e-09	1.79863e-08	WP_261897759.1	PEP-CTERM sorting domain-containing protein	NA	1458310	1459224	2	minus
R8Z52_RS12185	54.9517	2.96704	0.41877	5.89115	3.84e-09	3.24e-08	WP_261892693.1	GHMP kinase	NA	2660086	2661114	1	plus	Metabolism	Global and overview maps	Metabolic pathway	K07031	NA
R8Z52_RS12090	110.137	2.75443	0.311363	7.24053	4.47e-13	5.17e-12	WP_261892674.1	XrtA-associated exopolysaccharide export protein, Rfer_0658/Tmz1t_3282 family	NA	2637806	2638435	1	minus	Environmental Information Processing	Signal transduction	Two-component system	K01991	NA
R8Z52_RS12245	15.168	3.21521	0.673882	4.0292	5.59662e-05	0.000287392	WP_261892705.1	serine protease	NA	2676120	2676902	1	plus
R8Z52_RS12260	66.2779	1.94911	0.378113	3.83248	0.00012686	0.000602714	WP_261892708.1	hypothetical protein	hp181	2678419	2679333	1	minus
Pilus biogenesis
R8Z52_RS18120	105.034	2.20103	0.290426	5.85703	4.7121e-09	3.93694e-08	WP_261896857.1	pilus assembly protein	tadG	345055	346491	2	minus
R8Z52_RS18135	56.1725	1.70966	0.376113	3.2162	0.00129899	0.00506596	WP_261896860.1	tetratricopeptide repeat protein	NA	347554	348351	2	minus
R8Z52_RS18150	63.9586	2.57546	0.399431	5.19603	2.04e-07	1.43e-06	WP_261896863.1	CpaF family protein	cpaF	350146	351429	2	minus	Environmental Information Processing	Signal transduction	Two-component system	K02283	NA
R8Z52_RS18155	80.8957	3.06729	0.380491	6.74729	1.51e-11	1.54e-10	WP_261896864.1	type II secretion system protein Z	cpaE	351435	352667	2	minus	Environmental Information Processing	Signal transduction	Two-component system	K02282	NA
R8Z52_RS18160	63.4553	3.60819	0.417534	7.44414	9.75751e-14	1.16612e-12	WP_261896865.1	hypothetical protein	hp283	352674	353159	2	minus
R8Z52_RS18165	128.927	4.35844	0.317631	12.1476	5.91e-34	2.05e-32	WP_261896866.1	pilus assembly protein N-terminal domain-containing protein	cpaC	353156	354535	2	minus	Environmental Information Processing	Signal transduction	Two-component system	K02280	NA
R8Z52_RS18170	137.098	5.14827	0.415257	11.1937	4.38e-29	1.19e-27	WP_261896867.1	Flp pilus assembly protein CpaB	cpaB	354546	355331	2	minus	Environmental Information Processing	Signal transduction	Two-component system	K02279	NA
R8Z52_RS18175	63.6786	3.85907	0.430511	7.80253	6.06766e-15	7.83725e-14	WP_261896868.1	hypothetical protein	hp284	355360	355611	2	minus
R8Z52_RS18180	160.218	3.83136	0.266123	12.5181	5.94233e-36	2.35509e-34	WP_261897988.1	Flp family type IVb pilin	flp	355834	356040	2	minus
Type II secretion system
R8Z52_RS22460	49.3427	6.45597	0.576486	10.3315	5.07604e-25	1.15949e-23	WP_261897665.1	type II secretion system F family protein	tadB	1347095	1348075	2	plus
R8Z52_RS01410	21.5439	2.72437	0.664743	3.34621	0.000819	0.00333	WP_261893983.1	type II secretion system minor pseudopilin GspJ	gspJ	280515	281174	1	minus	Environmental Information Processing	Membrane transport	Bacterial secretion system	K02459	NA
Carbohydrate transport and metabolism
R8Z52_RS01885	91.5915	2.66866	0.396033	5.47596	4.35e-08	3.3e-07	WP_261894083.1	L-arabinose isomerase	araA	381974	383476	1	minus	Metabolism	Global and overview maps	Metabolic pathway	K01804	NA
R8Z52_RS01895	83.5557	4.29274	0.35055	10.8194	2.79e-27	7.02e-26	WP_261894084.1	ribulokinase	NA	384239	385942	1	minus	Metabolism	Global and overview maps	Metabolic pathway	K00853	NA
R8Z52_RS01915	62.0636	3.13991	0.453834	5.81691	5.99e-09	4.96e-08	WP_261894090.1	galactofuranose ABC transporter, galactofuranose-binding protein YtfQ	ytfQ	390191	391153	1	plus	Environmental Information Processing	Membrane transport	ABC transporters	K23508	NA
R8Z52_RS01940	10.6521	4.01506	0.818489	4.29457	1.75e-05	9.64e-05	WP_261896327.1	gluconokinase	NA	395287	395808	1	minus	Metabolism	Global and overview maps	Metabolic pathway	K00851	NA
R8Z52_RS08435	43.9002	2.21492	0.460409	3.72477	0.000195	0.000898	WP_261895692.1	sucrose-specific PTS transporter subunit IIBC	NA	1788744	1790183	1	minus	Metabolism	Carbohydrate metabolism	Starch and sucrose metabolism	K02810	NA
R8Z52_RS13830	39.4945	2.839	0.454085	5.15102	2.59e-07	1.8e-06	WP_261892996.1	TRAP transporter large permease	NA	2993433	2994794	1	minus	Environmental Information Processing	Signal transduction	Two-component system	K11690	NA
R8Z52_RS13835	30.5684	7.49408	0.848712	8.24083	1.71e-16	2.37e-15	WP_261892997.1	TRAP transporter small permease	trap	2994797	2995462	1	minus	Environmental Information Processing	Signal transduction	Two-component system	K11689	NA
R8Z52_RS13840	130.673	6.20229	0.582166	9.79495	1.18e-22	2.41e-21	WP_261892998.1	TRAP transporter substrate-binding protein	NA	2995523	2996521	1	minus	Environmental Information Processing	Signal transduction	Two-component system	K11688	NA
R8Z52_RS08160	22.7224	3.29934	0.724015	3.86642	0.000110447	0.000534038	WP_261895619.1	Cof-type HAD-IIB family hydrolase	NA	1725481	1726302	1	minus
R8Z52_RS08340	211.848	1.59397	0.26952	4.05894	4.92961e-05	0.00025655	WP_261895665.1	6-phospho-beta-glucosidase	NA	1766072	1767505	1	minus
R8Z52_RS08065	17.6622	2.82906	0.739533	3.14936	0.00163628	0.00623453	WP_261895597.1	melibiose:sodium transporter MelB	melB	1699815	1701194	1	plus
R8Z52_RS08455	58.1579	2.8905	0.474045	5.04278	4.58827e-07	3.10143e-06	WP_261895696.1	carbohydrate porin	lamB1	1794336	1795718	1	minus
R8Z52_RS16960	13.3579	2.96066	0.745052	3.30267	0.00095769	0.00382828	WP_261896636.1	sugar porter family MFS transporter	xylE1	85811	87274	2	minus
R8Z52_RS22590	53.4896	1.76655	0.406091	3.11887	0.00181544	0.00682188	WP_261897690.1	PTS sugar transporter subunit IIC	PTS-EIIC	1373419	1374498	2	plus
R8Z52_RS09695	59.1274	4.63881	0.444077	9.32002	1.16317e-20	2.12347e-19	WP_261896000.1	sugar porter family MFS transporter	xylE2	2086366	2088006	1	minus
R8Z52_RS09915	12.0465	3.35566	0.777239	3.67411	0.000238677	0.00107272	WP_261896043.1	maltoporin LamB	lamB2	2130364	2131626	1	plus
Plant polysaccharide breakdown (CAZymes)
R8Z52_RS21815	70.1865	2.52341	0.378045	5.35229	8.68497e-08	6.35208e-07	WP_318757729.1	family 43 glycosylhydrolase	GH43	1191977	1193377	2	plus
R8Z52_RS07735	74.8491	3.16546	0.421687	6.32094	2.59978e-10	2.40143e-09	WP_261895499.1	RICIN domain-containing protein	NA	1629936	1631489	1	minus
R8Z52_RS22000	148.975	2.63595	0.282605	7.55807	4.09092e-14	5.01841e-13	WP_261897582.1	right-handed parallel beta-helix repeat-containing protein	NA	1233679	1234968	2	plus
R8Z52_RS21800	34.9028	2.22995	0.562285	3.07664	0.00209346	0.00777212	WP_261897547.1	DUF4990 domain-containing protein	duf4990	1188578	1189891	2	minus
R8Z52_RS08385	81.8176	3.86988	0.339197	9.93486	2.93589e-23	6.24482e-22	WP_261895677.1	fibronectin type III domain-containing protein	NA	1776553	1778568	1	plus
R8Z52_RS11205	53.7622	2.80063	0.388634	5.91978	3.22375e-09	2.75295e-08	WP_261892324.1	RICIN domain-containing protein	NA	2460243	2462081	1	minus
R8Z52_RS08340	211.848	1.59397	0.26952	4.05894	4.92961e-05	0.00025655	WP_261895665.1	6-phospho-beta-glucosidase	GH1	1766072	1767505	1	minus
R8Z52_RS08070	54.6576	2.34259	0.498435	3.69676	0.000218	0.000991	WP_261895598.1	beta-galactosidase	GH2	1701313	1704396	1	plus	Metabolism	Global and overview maps	Metabolic pathway	K01190	NA
R8Z52_RS08445	25.7444	2.72481	0.53343	4.17077	3.04e-05	0.000163	WP_261895694.1	glycoside hydrolase family 32 protein	GH32	1791583	1793208	1	plus	Metabolism	Global and overview maps	Metabolic pathway	K01193	NA
Plant polysaccharide metabolism (Pectin)
R8Z52_RS20770	7.01856	4.48805	1.10808	3.59906	0.000319371	0.00140906	WP_261897351.1	TRAP transporter substrate-binding protein	NA	968206	969189	2	minus
R8Z52_RS17380	20.7288	2.88765	0.606645	3.93582	8.29124e-05	0.000411633	WP_261896722.1	DUF1593 domain-containing protein	duf1593	177192	178751	2	minus
Dicarboxylic acid metabolism
R8Z52_RS07820	12.3252	3.00791	0.788291	3.18146	0.00146536	0.00565767	WP_261895523.1	biotin-independent malonate decarboxylase subunit gamma	mdcE	1649497	1650294	1	minus
R8Z52_RS07825	55.7517	3.97276	0.819247	4.23897	2.24552e-05	0.000122212	WP_261895525.1	biotin-independent malonate decarboxylase subunit beta	NA	1650287	1651441	1	minus
R8Z52_RS07830	34.6181	3.80129	0.699113	4.72211	2.33408e-06	1.43734e-05	WP_261895527.1	triphosphoribosyl-dephospho-CoA synthase	NA	1651458	1652321	1	minus
R8Z52_RS07835	118.31	5.11093	0.584631	7.8869	3.09787e-15	4.05891e-14	WP_261895528.1	malonate decarboxylase subunit alpha	mdcA	1652327	1653982	1	minus
R8Z52_RS01095	178.343	5.13964	0.401891	11.5445	7.87e-31	2.31e-29	WP_261893922.1	malic enzyme-like NAD(P)-binding protein	maeB	213435	214712	1	plus	Metabolism	Global and overview maps	Metabolic pathway	K00029	NA
R8Z52_RS21935	129.742	5.34882	0.394702	12.2848	1.09e-34	4.02e-33	WP_261897570.1	2-hydroxycarboxylate transporter family protein	NA	1221708	1222991	2	plus	Environmental Information Processing	Signal transduction	Two-component system	K11616	NA
R8Z52_RS21940	213.373	3.13269	0.257638	10.2186	1.63748e-24	3.633e-23	WP_261897571.1	oxaloacetate-decarboxylating malate dehydrogenase	maeA	1223005	1224594	2	plus
Amino acid transport and metabolism
Histidine utilization
R8Z52_RS18580	124.256	2.42766	0.383938	5.02076	5.1467e-07	3.44874e-06	WP_261896943.1	MBL fold metallo-hydrolase	NA	439837	441015	2	plus
R8Z52_RS18585	190.137	2.975	0.252131	9.81632	9.58e-23	1.97e-21	WP_261896944.1	urocanate hydratase	NA	441103	443100	2	minus	Metabolism	Global and overview maps	Metabolic pathway	K01712	M00045 Histidine degradation, histidine => N-formiminoglutamate => glutamate (5) (complete 4/4)
R8Z52_RS18590	57.5402	3.4284	0.441804	6.62828	3.4e-11	3.41e-10	WP_261896945.1	N-formylglutamate deformylase	hutG	443149	443973	2	minus	Metabolism	Global and overview maps	Metabolic pathway	K01458	M00045 Histidine degradation, histidine => N-formiminoglutamate => glutamate (5) (complete 4/4)
R8Z52_RS18595	207.944	3.32337	0.257222	10.9764	4.96e-28	1.3e-26	WP_261896946.1	imidazolonepropionase	hutI	443963	445189	2	minus	Metabolism	Global and overview maps	Metabolic pathway	K01468	M00045 Histidine degradation, histidine => N-formiminoglutamate => glutamate (5) (complete 4/4)
R8Z52_RS18600	354.855	3.40847	0.203577	14.2868	2.64e-46	1.55e-44	WP_261896947.1	histidine ammonia-lyase	hutH	445202	446734	2	minus	Metabolism	Global and overview maps	Metabolic pathway	K01745	M00045 Histidine degradation, histidine => N-formiminoglutamate => glutamate (5) (complete 4/4)
R8Z52_RS18605	32.7026	2.20152	0.490756	3.46713	0.00052604	0.00221947	WP_261896948.1	histidine utilization repressor	hutC	446952	447707	2	minus
Others
R8Z52_RS21170	886.476	5.42481	0.27867	17.6725	6.83e-70	8.79e-68	WP_261897427.1	aldehyde dehydrogenase family protein	NA	1051236	1052756	2	plus	Metabolism	Global and overview maps	Metabolic pathway	K00138	NA
R8Z52_RS21175	20.0585	2.38555	0.627484	3.00493	0.00265642	0.0096838	WP_261897428.1	LysR family transcriptional regulator	NA	1052814	1053671	2	minus
R8Z52_RS21185	181.831	1.40997	0.260433	3.49408	0.000476	0.00202	WP_261897430.1	glycine C-acetyltransferase	NA	1055699	1056892	2	plus	Metabolism	Global and overview maps	Metabolic pathway	K00639	NA
R8Z52_RS21325	79.3307	1.87725	0.349568	3.93985	8.15333e-05	0.000405655	WP_261897458.1	aminotransferase class I/II-fold pyridoxal phosphate-dependent enzyme	NA	1088397	1089731	2	plus
R8Z52_RS16715	53.8544	2.56863	0.412916	5.0098	5.4488e-07	3.63541e-06	WP_261896571.1	aromatic amino acid DMT transporter YddG	yddG	17129	18040	2	minus
R8Z52_RS02345	23.5759	2.52435	0.591149	3.42444	0.000616	0.00257	WP_261894175.1	amino acid ABC transporter permease	NA	475414	476085	1	minus	Environmental Information Processing	Membrane transport	ABC transporters	K16962	NA
R8Z52_RS04575	88.3002	5.13092	0.434102	10.6678	1.43979e-26	3.49545e-25	WP_261894741.1	LysE/ArgO family amino acid transporter	NA	949203	949835	1	minus
Nitrogen regulation and metabolism
R8Z52_RS10990	171.17	4.45189	0.302175	13.0782	4.39e-39	1.96e-37	WP_261892217.1	allophanate hydrolase	atzF	2407588	2409366	1	minus	Metabolism	Global and overview maps	Metabolic pathway	K01457	NA
R8Z52_RS10995	256.661	5.96818	0.265458	20.5991	2.8e-94	7.63e-92	WP_261892219.1	urea carboxylase	uca1	2409363	2412986	1	minus	Metabolism	Global and overview maps	Metabolic pathway	K01941	NA
R8Z52_RS11000	194.684	6.22067	0.359818	15.8988	6.45941e-57	6.11271e-55	WP_261892221.1	urea carboxylase-associated family protein	NA	2413088	2413732	1	minus
R8Z52_RS11005	98.9871	7.67456	0.852754	8.4134	3.98284e-17	5.77139e-16	WP_261892223.1	urea carboxylase-associated family protein	uca2	2413744	2414484	1	minus
R8Z52_RS11010	788.457	5.34536	0.221925	21.8333	1.12011e-105	3.99536e-103	WP_261892225.1	ABC transporter substrate-binding protein	NA	2415244	2416257	1	plus
R8Z52_RS11015	127.632	5.75595	0.342693	15.3372	4.31518e-53	3.51044e-51	WP_261892247.1	ABC transporter permease	NA	2416284	2417246	1	plus
R8Z52_RS11020	122.836	6.6439	0.568496	10.8073	3.17902e-27	7.96816e-26	WP_315972728.1	ABC transporter ATP-binding protein	abc1	2417267	2418175	1	plus
R8Z52_RS11025	69.2249	4.26642	0.422109	8.92286	4.54e-19	7.63e-18	WP_261892249.1	creatininase family protein	NA	2418185	2418919	1	plus	Metabolism	Global and overview maps	Metabolic pathway	K01470	NA
R8Z52_RS11030	159.039	5.16772	0.363445	12.843	9.42e-38	4.01e-36	WP_261892251.1	type III glutamate--ammonia ligase	glnT	2419019	2420392	1	plus	Metabolism	Global and overview maps	Metabolic pathway	K01915	NA
R8Z52_RS06530	58.8726	1.92833	0.365993	3.90261	9.52e-05	0.000466	WP_261895179.1	ATP-binding protein	NA	1356841	1357893	1	plus	Environmental Information Processing	Signal transduction	Two-component system	K10942	NA
R8Z52_RS01495	275.36	2.0074	0.363592	4.14586	3.39e-05	0.000181	WP_261894002.1	nitrogen regulation protein NR(II)	glnL	300371	301420	1	plus	Environmental Information Processing	Signal transduction	Two-component system	K07708	NA
R8Z52_RS18410	271.391	5.18069	0.493073	9.4929	2.24696e-21	4.30543e-20	WP_261896910.1	nitrate reductase	NA	400230	402704	2	minus
R8Z52_RS18415	142.166	6.01928	0.357586	15.4348	9.54354e-54	7.90239e-52	WP_261896911.1	uroporphyrinogen-III C-methyltransferase	cobA	403110	403928	2	plus
R8Z52_RS18420	360.644	4.8878	0.279956	15.6732	2.31e-55	2.06e-53	WP_261896912.1	nitrite reductase large subunit NirB	nirB	403968	406508	2	plus	Metabolism	Global and overview maps	Metabolic pathway	K00362	NA
R8Z52_RS18425	58.63	5.62731	0.537096	9.54637	1.34e-21	2.6e-20	WP_261896913.1	nitrite reductase small subunit NirD	nirD	406532	406858	2	plus	Metabolism	Global and overview maps	Metabolic pathway	K00363	NA
R8Z52_RS18430	314.911	5.88129	0.563106	9.55645	1.22e-21	2.37e-20	WP_196124172.1	NarK family nitrate/nitrite MFS transporter	NA	406948	408414	2	plus	Metabolism	Energy metabolism	Nitrogen metabolism	K02575	NA
R8Z52_RS18435	91.4647	3.83309	0.327195	10.1868	2.27015e-24	4.98896e-23	WP_261896914.1	bifunctional protein-serine/threonine kinase/phosphatase	NA	408497	410224	2	plus
R8Z52_RS22180	50.3911	4.93148	0.522265	8.48513	2.15483e-17	3.21284e-16	WP_261897614.1	NirD/YgiW/YdeI family stress tolerance protein	NA	1272730	1273098	2	minus
Nitrogen fixation
R8Z52_RS17340	295.411	2.75649	0.631404	3.57377	0.000352	0.00153	WP_261896714.1	nitrogenase molybdenum-iron protein alpha chain	nifD	167386	168855	2	minus	Metabolism	Global and overview maps	Metabolic pathway	K02586	M00175 Nitrogen fixation, nitrogen => ammonia (3) (complete 1/1)
Sulphur metabolism
R8Z52_RS00515	43.8464	2.20675	0.418643	4.07685	4.56e-05	0.000239	WP_261893792.1	adenylyl-sulfate kinase	cysC	103946	104566	1	minus	Metabolism	Global and overview maps	Metabolic pathway	K00860	M00176 Assimilatory sulfate reduction, sulfate => H2S (6) (complete 2/2)
R8Z52_RS00525	377.189	2.91315	0.210957	11.439	2.67e-30	7.64e-29	WP_261893794.1	sulfate adenylyltransferase subunit CysN	cysN	106354	107781	1	minus	Metabolism	Global and overview maps	Metabolic pathway	K00956	M00176 Assimilatory sulfate reduction, sulfate => H2S (6) (complete 2/2)
R8Z52_RS04005	445.597	5.27161	0.292507	16.3128	8e-60	8.63e-58	WP_261894628.1	assimilatory sulfite reductase (NADPH) flavoprotein subunit	NA	830617	832452	1	plus	Metabolism	Global and overview maps	Metabolic pathway	K00380	M00176 Assimilatory sulfate reduction, sulfate => H2S (6) (complete 2/2)
R8Z52_RS04010	475.896	3.52382	0.357783	8.45154	2.87e-17	4.25e-16	WP_261894629.1	assimilatory sulfite reductase (NADPH) hemoprotein subunit	cysI	832452	834185	1	plus	Metabolism	Global and overview maps	Metabolic pathway	K00381	M00176 Assimilatory sulfate reduction, sulfate => H2S (6) (complete 2/2)
R8Z52_RS00530	352.587	4.45354	0.31336	12.6166	1.70984e-36	6.95485e-35	WP_261896315.1	sulfate adenylyltransferase subunit CysD	cysD	107800	108732	1	minus
R8Z52_RS18350	13.3455	3.61697	0.737135	4.22849	2.35e-05	0.000128	WP_261896900.1	sulfate ABC transporter permease subunit CysW	cysW	386572	387423	2	minus	Metabolism	Energy metabolism	Sulfur metabolism	K02047	M00616 Sulfate-sulfur assimilation (4) (complete 2/2)
R8Z52_RS18355	18.2515	4.29542	0.735235	5.16219	2.44e-07	1.71e-06	WP_261896901.1	sulfate/thiosulfate ABC transporter permease CysT	cysT	387433	388287	2	minus	Metabolism	Energy metabolism	Sulfur metabolism	K02046	M00616 Sulfate-sulfur assimilation (4) (complete 2/2)
R8Z52_RS18360	76.9673	3.66637	0.386536	8.19165	2.58e-16	3.56e-15	WP_261896902.1	thiosulfate ABC transporter substrate-binding protein CysP	cysP	388358	389368	2	minus	Metabolism	Energy metabolism	Sulfur metabolism	K02048	M00616 Sulfate-sulfur assimilation (4) (complete 2/2)
Aromatic compound metabolism
R8Z52_RS15130	190.282	3.9001	0.283513	11.9928	3.87762e-33	1.28432e-31	WP_261893288.1	amidase	NA	3291799	3293091	1	minus
R8Z52_RS15140	83.6256	5.28169	0.531467	8.99716	2.31629e-19	3.97801e-18	WP_261893290.1	PDR/VanB family oxidoreductase	NA	3293691	3294665	1	minus
R8Z52_RS15145	231.677	6.83216	0.455591	13.8988	6.44e-44	3.69e-42	WP_261893291.1	SDR family NAD(P)-dependent oxidoreductase	sdr	3294704	3295474	1	minus	Metabolism	Global and overview maps	Metabolic pathway	K00059	M00083 Fatty acid biosynthesis, elongation (6) (complete 1/1)
R8Z52_RS15150	118.169	5.94749	0.368472	14.784	1.85775e-49	1.28573e-47	WP_261893292.1	aromatic-ring-hydroxylating dioxygenase subunit beta	hcaF	3295484	3295966	1	minus
R8Z52_RS15155	335.504	7.82023	0.528666	13.8466	1.33381e-43	7.12164e-42	WP_261893293.1	aromatic ring-hydroxylating dioxygenase subunit alpha	hcaE	3295969	3297273	1	minus
R8Z52_RS15160	102.391	3.23024	0.837005	3.26192	0.00110662	0.00437458	WP_261893294.1	nuclear transport factor 2 family protein	NA	3297319	3297846	1	minus
R8Z52_RS15165	135.643	9.30802	0.779839	11.2947	1.39451e-29	3.84901e-28	WP_261893295.1	hypothetical protein	hp240	3297857	3298219	1	minus
R8Z52_RS15170	388.589	7.47316	0.526378	13.2474	4.66849e-40	2.18665e-38	WP_261893296.1	acyl-CoA dehydrogenase family protein	hsaA/iacA	3298381	3299571	1	minus
R8Z52_RS15175	510.631	6.48912	0.294981	20.3034	1.2e-91	2.93e-89	WP_261893297.1	ABC transporter substrate-binding protein	couP	3300400	3301545	1	plus	Environmental Information Processing	Membrane transport	ABC transporters	K01999	NA
R8Z52_RS15180	99.3849	4.17546	0.325548	11.2901	1.47e-29	4.03e-28	WP_261893298.1	branched-chain amino acid ABC transporter permease	NA	3301639	3302679	1	plus	Environmental Information Processing	Membrane transport	ABC transporters	K01997	NA
R8Z52_RS15185	197.13	4.12327	0.337724	10.7285	7.47896e-27	1.83492e-25	WP_261893299.1	branched-chain amino acid ABC transporter ATP-binding protein/permease	NA	3302676	3304487	1	plus
R8Z52_RS15190	88.7542	4.43242	0.450087	8.73702	2.39e-18	3.8e-17	WP_261893300.1	ABC transporter ATP-binding protein	NA	3304484	3305257	1	plus	Environmental Information Processing	Membrane transport	ABC transporters	K01996	NA
R8Z52_RS15195	223.099	3.95593	0.282624	12.228	2.20206e-34	7.85458e-33	WP_261893301.1	class II aldolase/adducin family protein	NA	3305332	3306099	1	plus
R8Z52_RS15200	39.2065	1.99608	0.476588	3.13914	0.00169443	0.00641989	WP_261893302.1	MarR family winged helix-turn-helix transcriptional regulator	NA	3306250	3306729	1	plus
1,2-diol metabolism
R8Z52_RS23140	459.207	3.59845	0.205804	15.0554	3.1829e-51	2.41952e-49	WP_261897788.1	glycyl radical diol dehydratase GrpM	grpM	1495588	1498125	2	plus
R8Z52_RS23145	49.5324	3.22352	0.408302	6.67035	2.55201e-11	2.58377e-10	WP_261897789.1	glycyl-radical enzyme activating protein	NA	1498187	1499104	2	plus
R8Z52_RS23245	279.843	3.48924	0.224925	13.29	2.64726e-40	1.25258e-38	WP_261897806.1	glycerol-3-phosphate dehydrogenase	glpD	1516474	1518024	2	minus
Tetrahydrofolate biosynthesis
R8Z52_RS11630	9.53795	4.20136	1.10091	3.36209	0.000774	0.00317	WP_261892499.1	GTP cyclohydrolase FolE2	folE2	2545532	2546458	1	plus	Metabolism	Global and overview maps	Metabolic pathway	K09007	M00126 Tetrahydrofolate biosynthesis, GTP => THF (9) (complete 5/5)
R8Z52_RS13960	73.7863	1.92466	0.407916	3.49254	0.000478	0.00203	WP_261893021.1	bifunctional methylenetetrahydrofolate dehydrogenase/methenyltetrahydrofolate cyclohydrolase FolD	folD	3023617	3024477	1	plus	Metabolism	Global and overview maps	Metabolic pathway	K01491	M00140 C1-unit interconversion, prokaryotes (3) (complete 3/3)
R8Z52_RS16360	64.1701	2.38554	0.374405	5.03611	4.75e-07	3.2e-06	WP_261893597.1	2-amino-4-hydroxy-6-hydroxymethyldihydropteridine diphosphokinase	folK	3564177	3564659	1	plus	Metabolism	Global and overview maps	Metabolic pathway	K00950	M00126 Tetrahydrofolate biosynthesis, GTP => THF (9) (complete 5/5)
R8Z52_RS22665	215.105	1.81541	0.256648	5.12534	2.97e-07	2.05e-06	WP_261897703.1	GTP cyclohydrolase I FolE	folE	1390801	1391454	2	plus	Metabolism	Global and overview maps	Metabolic pathway	K01495	M00126 Tetrahydrofolate biosynthesis, GTP => THF (9) (complete 5/5)
R8Z52_RS22680	91.4467	2.0812	0.320134	4.93918	7.85e-07	5.15e-06	WP_261897706.1	formate--tetrahydrofolate ligase	NA	1394240	1395988	2	minus	Metabolism	Global and overview maps	Metabolic pathway	K01938	M00140 C1-unit interconversion, prokaryotes (3) (complete 3/3)
Thiamine biosynthesis, transport and metabolism (essential but enhances adaptability to fluctuating environment in the rhizosphere)
R8Z52_RS02050	18.5725	2.37119	0.613512	3.04996	0.00229	0.00844	WP_261894128.1	thiazole synthase	NA	417275	418066	1	minus	Metabolism	Global and overview maps	Metabolic pathway	K03149	M00127 Thiamine biosynthesis, prokaryotes, AIR (+ DXP/tyrosine) => TMP/TPP (9) (complete 7/7)
R8Z52_RS02055	14.32	3.71141	0.799398	4.01729	5.89e-05	0.000301	WP_261894129.1	sulfur carrier protein ThiS	thiS	418072	418275	1	minus	Genetic Information Processing	Folding, sorting and degradation	Sulfur relay system	K03154	M00127 Thiamine biosynthesis, prokaryotes, AIR (+ DXP/tyrosine) => TMP/TPP (9) (complete 7/7)
R8Z52_RS02060	13.078	3.22786	0.736037	3.70615	0.00021	0.000958	WP_261894131.1	HesA/MoeB/ThiF family protein	NA	418272	419102	1	minus	Metabolism	Global and overview maps	Metabolic pathway	K03148	M00127 Thiamine biosynthesis, prokaryotes, AIR (+ DXP/tyrosine) => TMP/TPP (9) (complete 7/7)
R8Z52_RS02065	76.4042	4.12047	0.443276	8.16753	3.15e-16	4.33e-15	WP_261894133.1	thiamine phosphate synthase	NA	419095	420402	1	minus	Metabolism	Global and overview maps	Metabolic pathway	K00788	M00127 Thiamine biosynthesis, prokaryotes, AIR (+ DXP/tyrosine) => TMP/TPP (9) (complete 7/7)
R8Z52_RS02070	240.294	3.94952	0.285777	12.0706	1.51e-33	5.11e-32	WP_261894135.1	phosphomethylpyrimidine synthase ThiC	thiC	420399	422333	1	minus	Metabolism	Global and overview maps	Metabolic pathway	K03147	M00127 Thiamine biosynthesis, prokaryotes, AIR (+ DXP/tyrosine) => TMP/TPP (9) (complete 7/7)
R8Z52_RS00435	53.0699	2.64622	0.4989	4.3019	1.69e-05	9.36e-05	WP_261893774.1	thiamine/thiamine pyrophosphate ABC transporter permease ThiP	thiP	85065	86660	1	minus	Environmental Information Processing	Membrane transport	ABC transporters	K02063	NA
R8Z52_RS00440	129	3.05009	0.28156	9.05701	1.34e-19	2.34e-18	WP_261893776.1	thiamine ABC transporter substrate binding subunit	thiB	86670	87677	1	minus	Environmental Information Processing	Membrane transport	ABC transporters	K02064	NA
R8Z52_RS08350	24.4914	2.39706	0.537149	3.53173	0.000413	0.00178	WP_261895667.1	hydroxyethylthiazole kinase	NA	1768598	1769512	1	minus	Metabolism	Global and overview maps	Metabolic pathway	K00878	M00899 Thiamine salvage pathway, HMP/HET => TMP (3) (complete 2/2)
R8Z52_RS08355	45.8697	3.81632	0.421308	7.87148	3.5e-15	4.57e-14	WP_261895668.1	bifunctional hydroxymethylpyrimidine kinase/phosphomethylpyrimidine kinase	thiD	1769518	1770387	1	minus	Metabolism	Global and overview maps	Metabolic pathway	K00941	M00127 Thiamine biosynthesis, prokaryotes, AIR (+ DXP/tyrosine) => TMP/TPP (9) (complete 7/7)
R8Z52_RS14715	263.775	2.24025	0.21818	7.9762	1.51e-15	2.02e-14	WP_261893192.1	tRNA uracil 4-sulfurtransferase ThiI	thiI	3186658	3188106	1	minus	Metabolism	Global and overview maps	Metabolic pathway	K03151	M00127 Thiamine biosynthesis, prokaryotes, AIR (+ DXP/tyrosine) => TMP/TPP (9) (complete 7/7)
Individual transporters and porins
R8Z52_RS00495	28.8331	2.3958	0.495058	3.82944	0.000128433	0.000609565	WP_261893788.1	ABC transporter ATP-binding protein	abc1	100203	100925	1	plus
R8Z52_RS00500	56.7162	3.19113	0.382538	7.03493	1.99359e-12	2.19579e-11	WP_261893789.1	ABC transporter permease	ftsX	100909	102168	1	plus
R8Z52_RS00950	185.406	1.49082	0.318172	3.1141	0.00185	0.00692	WP_261893890.1	protein-export chaperone SecB	secB	185671	186132	1	minus	Genetic Information Processing	Folding, sorting and degradation	Protein export	K03071	NA
R8Z52_RS02735	254.762	1.36992	0.234693	3.70664	0.000210028	0.000957577	WP_261894257.1	efflux RND transporter periplasmic adaptor subunit	NA	556387	557547	1	minus
R8Z52_RS05495	281.31	1.3606	0.24487	3.51453	0.000441	0.00188	WP_261894951.1	BMP family ABC transporter substrate-binding protein	NA	1147190	1148185	1	minus	Environmental Information Processing	Membrane transport	ABC transporters	K07335	NA
R8Z52_RS05500	151.722	2.85373	0.354478	6.63998	3.13725e-11	3.15562e-10	WP_261894952.1	NupC/NupG family nucleoside CNT transporter	NA	1149088	1150356	1	plus
R8Z52_RS05695	97.4461	3.41701	0.32031	9.10685	8.48094e-20	1.484e-18	WP_261894998.1	MDR family MFS transporter	NA	1198825	1200264	1	plus
R8Z52_RS05700	41.0591	3.36431	0.445573	6.42838	1.28972e-10	1.22802e-09	WP_261894999.1	MFS transporter	NA	1200307	1201662	1	minus
R8Z52_RS06645	146.608	2.55908	0.433744	4.74722	2.06227e-06	1.28074e-05	WP_261895203.1	TAXI family TRAP transporter solute-binding subunit	NA	1377366	1378298	1	plus
R8Z52_RS07160	26.9424	2.15174	0.528523	3.12519	0.00177691	0.00669336	WP_261895340.1	YchE family NAAT transporter	NA	1488257	1488895	1	minus
R8Z52_RS07170	78.9484	4.75862	0.416193	10.2323	1.42056e-24	3.16688e-23	WP_261895343.1	SulP family inorganic anion transporter	NA	1492846	1494405	1	minus
R8Z52_RS08110	20.912	3.08833	0.637854	4.05787	4.95226e-05	0.00025744	WP_261895607.1	phosphate ABC transporter permease subunit PstC	pstC	1713397	1714317	1	minus
R8Z52_RS08115	58.4844	2.58711	0.428089	4.8754	1.08589e-06	7.02271e-06	WP_261895608.1	phosphate ABC transporter substrate-binding protein PstS	pstS	1714408	1715442	1	minus
R8Z52_RS08135	26.833	2.93594	0.512667	4.75151	2.01903e-06	1.25668e-05	WP_261895614.1	insulinase family protein	NA	1717871	1720633	1	minus
R8Z52_RS08225	358.745	3.62305	0.225217	13.8669	1.00554e-43	5.48552e-42	WP_261895636.1	ABC transporter substrate-binding protein	NA	1738853	1740379	1	plus
R8Z52_RS08475	126.993	1.56736	0.276687	3.85765	0.000114	0.00055	WP_261895699.1	oligopeptide ABC transporter permease OppB	oppB	1800129	1801052	1	plus	Environmental Information Processing	Membrane transport	ABC transporters	K15581	NA
R8Z52_RS00360	97.1628	2.20131	0.330482	5.14796	2.6333e-07	1.83068e-06	WP_261893756.1	calcium/sodium antiporter	ncx	72989	73954	1	plus
R8Z52_RS08905	170.329	3.5129	0.517872	5.81785	5.96088e-09	4.94465e-08	WP_261895795.1	formate transporter FocA	focA	1900263	1901111	1	plus
R8Z52_RS08940	120.441	1.42204	0.28258	3.26293	0.0011	0.00436	WP_261895804.1	ABC transporter substrate-binding protein SapA	sapA	1906874	1908499	1	minus	Environmental Information Processing	Membrane transport	ABC transporters	K19226	NA
R8Z52_RS09175	107.525	2.69164	0.291338	7.52265	5.36757e-14	6.49854e-13	WP_261895881.1	EamA family transporter RarD	rarD	1952666	1953556	1	plus
R8Z52_RS09200	17.1529	3.31562	0.737093	3.81991	0.000133502	0.00063202	WP_261895889.1	iron ABC transporter permease	NA	1959107	1960174	1	plus
R8Z52_RS09955	23.1518	3.29526	0.578848	4.829	1.37e-06	8.72e-06	WP_261896052.1	ABC transporter ATP-binding protein	NA	2139702	2140442	1	plus	Environmental Information Processing	Membrane transport	ABC transporters	K16784	NA
R8Z52_RS10540	225.326	2.29178	0.231195	7.75009	9.18261e-15	1.16977e-13	WP_261896179.1	ABC transporter ATP-binding protein	NA	2254665	2256581	1	minus
R8Z52_RS13255	40.9391	2.46756	0.435069	4.52242	6.11e-06	3.59e-05	WP_261892889.1	arginine ABC transporter ATP-binding protein ArtP	artP	2861022	2861750	1	plus	Environmental Information Processing	Membrane transport	ABC transporters	K10000	NA
R8Z52_RS13635	56.5545	1.78677	0.372952	3.45023	0.000560117	0.00235219	WP_261892960.1	lipoprotein-releasing ABC transporter permease subunit LolC	lolC	2947071	2948279	1	minus
R8Z52_RS14170	92.1655	1.94177	0.363982	3.96109	7.46072e-05	0.000374004	WP_261893063.1	outer membrane protein transport protein	NA	3067894	3069174	1	plus
R8Z52_RS14335	54.5772	4.1772	0.640371	5.74229	9.34054e-09	7.59861e-08	WP_261893100.1	Na+/H+ antiporter family protein	NA	3102276	3103601	1	plus
R8Z52_RS18865	29.5271	2.50522	0.534683	3.7503	0.000176621	0.00081899	WP_261896997.1	threonine/serine exporter family protein	NA	513277	514440	2	plus
R8Z52_RS19160	11.3239	3.51558	1.00391	3.00383	0.00266602	0.00970358	WP_261897051.1	DMT family transporter	NA	588049	588483	2	plus
R8Z52_RS19165	16.0607	3.22612	0.742885	3.66964	0.000242892	0.00108926	WP_261897052.1	DMT family transporter	NA	588489	588941	2	plus
R8Z52_RS19230	56.633	2.37263	0.38473	4.86737	1.13091e-06	7.29353e-06	WP_261897063.1	MATE family efflux transporter	NA	598476	599813	2	plus
R8Z52_RS19355	21.9672	3.40295	0.582793	4.98111	6.32217e-07	4.19398e-06	WP_261897085.1	phosphate ABC transporter permease subunit PstC	pstC	625785	626717	2	minus
R8Z52_RS19410	29.1223	2.65518	0.604036	3.56797	0.000359764	0.00156201	WP_261897096.1	ECF-type riboflavin transporter substrate-binding protein	NA	639714	640262	2	plus
R8Z52_RS20080	20.7971	3.67528	0.701382	4.52718	5.97759e-06	3.52199e-05	WP_261897223.1	Fe(3+) dicitrate ABC transporter substrate-binding protein	NA	809665	810573	2	plus
R8Z52_RS20090	16.8508	3.06954	0.645866	3.97844	6.94e-05	0.000349	WP_261897225.1	Fe(3+) dicitrate ABC transporter permease subunit FecD	fecD	811574	812536	2	plus	Environmental Information Processing	Membrane transport	ABC transporters	K23182	NA
R8Z52_RS20330	30.7739	2.26947	0.506605	3.4928	0.000477983	0.00203154	WP_261897270.1	MFS transporter	NA	868909	870147	2	plus
R8Z52_RS20515	23.1812	2.45138	0.562273	3.47051	0.000519467	0.00219378	WP_261897303.1	ABC transporter ATP-binding protein	NA	908463	910076	2	minus
R8Z52_RS21355	240.396	8.76312	0.489361	16.8855	5.7488e-64	7.01505e-62	WP_261897464.1	MFS transporter	mfs1	1094837	1096021	2	minus
R8Z52_RS15525	64.6895	3.11924	0.36858	7.10629	1.19201e-12	1.33834e-11	WP_261893393.1	2-hydroxycarboxylate transporter family protein	NA	3371597	3372943	1	plus
R8Z52_RS15535	31.3208	2.97962	0.620325	3.9973	6.41e-05	0.000325	WP_261893395.1	sodium-extruding oxaloacetate decarboxylase subunit alpha	oadA	3373294	3375093	1	plus	Metabolism	Global and overview maps	Metabolic pathway	K01571	NA
R8Z52_RS15585	191.167	3.46495	0.418183	7.09008	1.34034e-12	1.49762e-11	WP_068714703.1	GPR1/FUN34/YaaH family transporter	NA	3387257	3387844	1	minus
R8Z52_RS16575	151.783	4.15302	0.285736	12.7846	1.99939e-37	8.30369e-36	WP_261896312.1	inorganic phosphate transporter	NA	3610642	3611901	1	plus
R8Z52_RS17430	26.908	3.77391	0.656074	4.99015	6.03313e-07	4.00797e-06	WP_261896730.1	DMT family transporter	NA	190523	191407	2	plus
R8Z52_RS18105	36.7861	3.48157	0.461426	6.46164	1.03572e-10	9.92279e-10	WP_261896854.1	metal ABC transporter substrate-binding protein	NA	341891	342769	2	plus
R8Z52_RS22120	72.2245	2.68683	0.405878	5.38791	7.12816e-08	5.297e-07	WP_261897603.1	MIP/aquaporin family protein	NA	1261222	1262076	2	plus
R8Z52_RS22355	184.524	2.84912	0.2646	8.87801	6.80679e-19	1.13129e-17	WP_261897646.1	alanine/glycine:cation symporter family protein	NA	1316668	1318083	2	minus
R8Z52_RS24595	428.516	1.4548	0.214769	4.44573	8.75959e-06	5.03948e-05	WP_261896486.1	ABC transporter substrate-binding protein	NA	1794865	1796448	2	plus
R8Z52_RS24820	144.714	2.96268	0.454651	5.41662	6.07354e-08	4.54242e-07	WP_261896530.1	amino acid ABC transporter permease	NA	1842713	1843657	2	minus
Gene regulation
R8Z52_RS14435	75.5136	1.90886	0.378638	3.72087	0.000199	0.000911	WP_261893130.1	regulatory protein ToxS	toxS	3132695	3133204	1	plus	Cellular Processes	Cellular community - prokaryotes	Biofilm formation - Vibrio cholerae	K10922	NA
Quorum sensing
R8Z52_RS00935	757.089	2.03789	0.162706	9.45194	3.33e-21	6.32e-20	WP_261893886.1	PadR family transcriptional regulator	padR	182962	183501	1	plus	Cellular Processes	Cellular community - prokaryotes	Quorum sensing	K10917	NA
R8Z52_RS11505	66.6912	4.68282	0.396875	10.5394	5.69e-26	1.36e-24	WP_261892448.1	ABC transporter ATP-binding protein	NA	2523046	2524134	1	plus	Cellular Processes	Cellular community - prokaryotes	Quorum sensing	K02052	NA
R8Z52_RS21930	79.437	2.10074	0.340903	4.69559	2.65842e-06	1.62842e-05	WP_261897569.1	sensor histidine kinase	dcuS	1219856	1221460	2	minus
Biofilm formation and stability, Stress response
Lipid biosynthesis - LPS and phospholipids
R8Z52_RS00375	113.138	1.68455	0.287866	4.11495	3.87263e-05	0.000205227	WP_261893759.1	LPS export ABC transporter periplasmic protein LptC	lptC	75496	76059	1	plus
R8Z52_RS05920	114.436	2.54223	0.283632	7.20026	6.01e-13	6.9e-12	WP_261895059.1	isoprenyl transferase	uppS	1245877	1246629	1	plus	Metabolism	Global and overview maps	Biosynthesis of secondary metabolites	K00806	NA
R8Z52_RS05925	49.4801	2.48716	0.459921	4.32064	1.56e-05	8.62e-05	WP_261895061.1	phosphatidate cytidylyltransferase	NA	1246648	1247490	1	plus	Metabolism	Global and overview maps	Metabolic pathway	K00981	M00093 Phosphatidylethanolamine (PE) biosynthesis, PA => PS => PE (3) (complete 3/3)
R8Z52_RS05930	139.528	3.43942	0.326947	8.99049	2.46e-19	4.2e-18	WP_261895062.1	1-deoxy-D-xylulose-5-phosphate reductoisomerase	ispC	1247543	1248751	1	plus	Metabolism	Global and overview maps	Metabolic pathway	K00099	NA
R8Z52_RS05955	45.3917	2.2317	0.450087	3.84748	0.000119	0.00057	WP_261896219.1	3-hydroxyacyl-ACP dehydratase FabZ	fabZ	1254249	1254680	1	plus	Metabolism	Global and overview maps	Metabolic pathway	K02372	M00083 Fatty acid biosynthesis, elongation (6) (complete 1/1)
R8Z52_RS05965	70.6211	1.62518	0.349996	3.21483	0.00131	0.00509	WP_261895068.1	lipid-A-disaccharide synthase	lpxB	1255601	1256743	1	plus	Metabolism	Global and overview maps	Metabolic pathway	K00748	M00060 KDO2-lipid A biosynthesis, Raetz pathway, LpxL-LpxM type (9) (complete 9/9)
R8Z52_RS06930	23.677	2.97188	0.561127	4.4052	1.05686e-05	5.98372e-05	WP_261895280.1	MlaA family lipoprotein	NA	1439312	1440064	1	plus
R8Z52_RS07200	201.467	3.34862	0.312602	9.11261	8.04e-20	1.42e-18	WP_261895350.1	phosphate acyltransferase PlsX	plsX	1501044	1502069	1	plus	Metabolism	Global and overview maps	Metabolic pathway	K03621	NA
R8Z52_RS07205	325.494	3.33354	0.204218	13.8751	8.97e-44	4.95e-42	WP_261895351.1	beta-ketoacyl-ACP synthase III	NA	1502075	1503028	1	plus	Metabolism	Global and overview maps	Metabolic pathway	K00648	M00082 Fatty acid biosynthesis, initiation (6) (complete 2/2)
R8Z52_RS07225	1163.43	2.13887	0.174938	9.36831	7.37e-21	1.37e-19	WP_261895353.1	beta-ketoacyl-ACP synthase II	fabF	1505336	1506583	1	plus	Metabolism	Global and overview maps	Metabolic pathway	K09458	M00083 Fatty acid biosynthesis, elongation (6) (complete 1/1)
R8Z52_RS07635	247.96	3.43884	0.249176	11.7942	4.17924e-32	1.31831e-30	WP_261896231.1	phosphoethanolamine--lipid A transferase	opgE	1601268	1602860	1	minus
R8Z52_RS10525	70.2629	2.37232	0.340631	5.49661	3.87e-08	2.96e-07	WP_261896176.1	bifunctional 3-hydroxydecanoyl-ACP dehydratase/trans-2-decenoyl-ACP isomerase	fabA	2251899	2252417	1	plus	Metabolism	Global and overview maps	Metabolic pathway	K01716	M00083 Fatty acid biosynthesis, elongation (6) (complete 1/1)
R8Z52_RS13190	56.1053	1.83617	0.446088	2.99532	0.00274	0.00995	WP_261892877.1	acyl-CoA thioester hydrolase YciA	yciA	2844935	2845336	1	plus	Metabolism	Lipid metabolism	Biosynthesis of unsaturated fatty acids	K10806	NA
R8Z52_RS13350	30.8033	5.37466	0.59062	8.25346	1.54e-16	2.14e-15	WP_261892906.1	diacylglycerol kinase	DGK	2885298	2885654	1	plus	Metabolism	Global and overview maps	Metabolic pathway	K00901	NA
R8Z52_RS13490	28.548	3.37033	0.515018	5.57325	2.5e-08	1.95e-07	WP_261892931.1	UDP-2,3-diacylglucosamine diphosphatase	lpxH	2913508	2914221	1	plus	Metabolism	Global and overview maps	Metabolic pathway	K03269	M00060 KDO2-lipid A biosynthesis, Raetz pathway, LpxL-LpxM type (9) (complete 9/9)
Polyamine biosynthesis (Norspermidine) - biofilm/stress response
R8Z52_RS09290	679.568	1.20557	0.182988	3.85579	0.000115	0.000554	WP_261895909.1	carboxynorspermidine synthase	NA	1983180	1984427	1	plus	Metabolism	Global and overview maps	Metabolic pathway	K13746	NA
R8Z52_RS09295	101.931	3.60188	0.408076	7.60123	2.93e-14	3.64e-13	WP_261895910.1	carboxynorspermidine decarboxylase	nspC	1984530	1985663	1	plus	Metabolism	Global and overview maps	Metabolic pathway	K13747	NA
Others
R8Z52_RS08595	117.154	2.09207	0.32874	4.84295	1.28e-06	8.16e-06	WP_261895719.1	M4 family metallopeptidase	NA	1829372	1831177	1	plus	Cellular Processes	Cellular community - prokaryotes	Biofilm formation - Vibrio cholerae	K08604	NA
R8Z52_RS11755	15.1419	3.73778	0.735666	4.40115	1.08e-05	6.08e-05	WP_261892546.1	M48 family metallopeptidase	NA	2570007	2570516	1	minus	Metabolism	Global and overview maps	Metabolic pathway	K07043	NA
Oxidative stress response
R8Z52_RS08325	750.255	2.18889	0.161803	10.4379	1.66e-25	3.86e-24	WP_261895662.1	glutathione peroxidase	btuE	1762701	1763243	1	plus	Metabolism	Global and overview maps	Metabolic pathway	K00432	NA
R8Z52_RS14850	226.595	4.2498	0.338171	11.0885	1.43e-28	3.8e-27	WP_261893223.1	S-formylglutathione hydrolase	fghA	3214769	3215623	1	plus	Metabolism	Global and overview maps	Metabolic pathway	K01070	NA
R8Z52_RS05155	229.868	2.32317	0.526791	3.4609	0.00053838	0.0022654	WP_261894868.1	stringent starvation protein SspA	sspA	1067371	1068006	1	plus
R8Z52_RS05160	211.022	2.19293	0.29133	5.81105	6.20821e-09	5.13146e-08	WP_261894869.1	ClpXP protease specificity-enhancing factor	sspB	1068017	1068502	1	plus
R8Z52_RS07320	72.1466	2.03649	0.379226	4.05164	5.08591e-05	0.000263501	WP_261895379.1	sorbitol dehydrogenase family protein	FAD-SLDH	1527421	1527945	1	plus
R8Z52_RS07360	26.2935	2.29685	0.542192	3.31404	0.00091958	0.00369826	WP_261895389.1	YciK family oxidoreductase	NA	1536987	1537730	1	minus
R8Z52_RS16640	43.9796	2.94147	0.543113	4.49534	6.95e-06	4.07e-05	WP_261896554.1	ectoine synthase	ectC	2746	3132	2	minus	Metabolism	Global and overview maps	Metabolic pathway	K06720	NA
R8Z52_RS19245	352.848	1.61719	0.202843	5.50765	3.63658e-08	2.79185e-07	WP_261897066.1	alkene reductase	NA	603436	604479	2	minus
R8Z52_RS19265	14.355	3.65508	0.781253	4.03849	5.37967e-05	0.000276865	WP_261897069.1	AzlD domain-containing protein	NA	606879	607196	2	plus
R8Z52_RS19280	249.378	3.47903	0.320468	9.29589	1.45976e-20	2.64411e-19	WP_261897072.1	organic hydroperoxide resistance protein	NA	608738	609163	2	plus
R8Z52_RS20155	87.4921	2.7385	0.388987	5.75468	8.68048e-09	7.07405e-08	WP_261897237.1	UTRA domain-containing protein	NA	825206	825934	2	plus
R8Z52_RS20160	139.277	1.99933	0.353506	4.24133	2.22201e-05	0.000121075	WP_261897238.1	HAD family phosphatase	NA	825935	826606	2	minus
R8Z52_RS20165	64.8251	3.63439	0.403756	7.76308	8.28917e-15	1.05887e-13	WP_261897239.1	glutathione S-transferase family protein	gstA	826716	827345	2	minus
R8Z52_RS20170	141.394	5.50708	0.420461	11.9085	1.06819e-32	3.43973e-31	WP_261897240.1	NADP-dependent oxidoreductase	curA	827349	828386	2	minus
R8Z52_RS20175	211.37	2.13154	0.234962	6.94388	3.81472e-12	4.11369e-11	WP_261897241.1	TetR/AcrR family transcriptional regulator	NA	828460	829047	2	minus
Glycine betaine biosynthesis
R8Z52_RS02015	111.949	5.03679	0.352963	12.8534	8.22811e-38	3.53275e-36	WP_261894116.1	transcriptional regulator BetI	betI	409034	409633	1	plus
R8Z52_RS02020	174.518	3.0802	0.3169	8.142	3.89e-16	5.32e-15	WP_261894119.1	betaine-aldehyde dehydrogenase	betB	409649	411109	1	plus	Metabolism	Global and overview maps	Metabolic pathway	K00130	M00555 Betaine biosynthesis, choline => betaine (2) (complete 1/1)
R8Z52_RS02025	220.027	6.1209	0.366871	15.3212	5.52e-53	4.41e-51	WP_261894120.1	choline dehydrogenase	betA	411119	412864	1	plus	Metabolism	Global and overview maps	Metabolic pathway	K00108	M00555 Betaine biosynthesis, choline => betaine (2) (complete 1/1)
R8Z52_RS02030	92.023	5.6524	0.431525	11.94	7.32e-33	2.37e-31	WP_261894121.1	choline ABC transporter substrate-binding protein	choX	412857	413780	1	plus	Environmental Information Processing	Membrane transport	ABC transporters	K02002	NA
R8Z52_RS02035	42.371	3.50606	0.483067	6.22287	4.88e-10	4.42e-09	WP_261894123.1	choline ABC transporter permease subunit	choW	413841	414686	1	plus	Environmental Information Processing	Membrane transport	ABC transporters	K02001	NA
R8Z52_RS02040	54.6238	2.08515	0.419024	3.78296	0.000155	0.000728	WP_261894125.1	choline ABC transporter ATP-binding protein	choV	414686	415912	1	plus	Environmental Information Processing	Membrane transport	ABC transporters	K02000	NA
R8Z52_RS24855	167.615	6.77408	0.386483	16.2338	2.91042e-59	3.06719e-57	WP_261896536.1	glycine betaine/L-proline ABC transporter ATP-binding protein ProV	proV	1851776	1852969	2	plus
R8Z52_RS24860	223.445	7.3302	0.593827	11.502	1.28886e-30	3.73528e-29	WP_261896537.1	glycine betaine/L-proline ABC transporter permease ProW	proW	1852966	1854084	2	plus
R8Z52_RS24865	140.109	4.93914	0.363637	12.2076	2.83014e-34	1.00178e-32	WP_261896538.1	glycine betaine/L-proline ABC transporter substrate-binding protein ProX	proX	1854084	1855091	2	plus
R8Z52_RS09380	209.993	3.84683	0.354822	9.43244	4.00674e-21	7.55254e-20	WP_261895935.1	BCCT family transporter	betT2	2004763	2006334	1	plus
R8Z52_RS22085	331.983	4.7113	0.310601	13.5585	7.05168e-42	3.59326e-40	WP_261897960.1	BCCT family transporter	betT1	1251365	1252957	2	minus
Possibly co-regulated metabolic processes/ adaptability/ nutrient acquisition
R8Z52_RS05835	145.106	1.40157	0.271191	3.32447	0.000886	0.00358	WP_261895038.1	glutamate 5-kinase	proB	1229464	1230597	1	plus	Metabolism	Global and overview maps	Metabolic pathway	K00931	M00015 Proline biosynthesis, glutamate => proline (3) (complete 2/2)
R8Z52_RS05865	469.76	3.19935	0.181708	14.8555	6.41e-50	4.72e-48	WP_068712355.1	6,7-dimethyl-8-ribityllumazine synthase	ribE	1235503	1235973	1	plus	Metabolism	Global and overview maps	Metabolic pathway	K00794	M00125 Riboflavin biosynthesis, plants and bacteria, GTP => riboflavin/FMN/FAD (8) (complete 7/7)
R8Z52_RS19765	200.278	2.6327	0.319575	6.67354	2.5e-11	2.53e-10	WP_261897164.1	3,4-dihydroxy-2-butanone-4-phosphate synthase	ribB	738256	738912	2	plus	Metabolism	Global and overview maps	Metabolic pathway	K02858	M00125 Riboflavin biosynthesis, plants and bacteria, GTP => riboflavin/FMN/FAD (8) (complete 7/7)
R8Z52_RS17870	2707.83	4.52491	0.1404	28.6675	9.70134e-181	2.24926e-177	WP_068719007.1	cold-shock protein	NA	284950	285162	2	plus
R8Z52_RS17875	231.778	6.93257	0.326962	19.6738	3.61895e-86	7.99099e-84	WP_261896810.1	hypothetical protein	hp278	285557	285700	2	plus
R8Z52_RS17880	141.158	3.1101	0.273886	9.52986	1.57496e-21	3.03033e-20	WP_261896811.1	GGDEF domain-containing phosphodiesterase	ggdef10	285919	288333	2	plus
R8Z52_RS17885	104.617	2.56014	0.293115	7.02845	2.08837e-12	2.29474e-11	WP_261896812.1	MFS transporter	NA	288507	289805	2	plus
R8Z52_RS17890	65.4841	3.51026	0.357069	8.43048	3.44263e-17	5.03579e-16	WP_261896813.1	M20 family metallopeptidase	NA	289934	291334	2	minus
R8Z52_RS19415	56.4853	3.85918	0.443088	7.58127	3.42176e-14	4.20868e-13	WP_261897097.1	ABC transporter ATP-binding protein	NA	640269	641963	2	plus
R8Z52_RS19420	29.7842	4.7836	0.543174	7.88624	3.11e-15	4.07e-14	WP_261897098.1	energy-coupling factor transporter transmembrane component T	NA	641960	642805	2	plus	Environmental Information Processing	Membrane transport	ABC transporters	K16785	NA
R8Z52_RS19425	24.7339	2.7105	0.530593	4.1661	3.09859e-05	0.000166106	WP_261897099.1	endonuclease/exonuclease/phosphatase family protein	NA	642925	643899	2	plus
R8Z52_RS20945	22.4038	2.55867	0.637507	3.22926	0.00124113	0.00487309	WP_261897385.1	SDR family oxidoreductase	NA	1001059	1001811	2	plus
PGPR-related functions
R8Z52_RS13395	82.1765	3.26574	0.327812	8.43698	3.26e-17	4.78e-16	WP_261892913.1	1-aminocyclopropane-1-carboxylate deaminase	acdS	2896736	2897752	1	minus	Metabolism	Global and overview maps	Metabolic pathway	K01505	NA
R8Z52_RS02810	17.0173	2.58797	0.679455	3.07301	0.00211914	0.00785488	WP_261894280.1	iron-siderophore ABC transporter substrate-binding protein	fecB	578185	579117	1	plus
R8Z52_RS21685	115.083	3.37197	0.315266	9.10967	8.26308e-20	1.45136e-18	WP_261897525.1	TonB-dependent siderophore receptor	fhuE	1163852	1166032	2	minus
R8Z52_RS24710	39.3895	2.0835	0.444417	3.5631	0.000366507	0.0015898	WP_261896508.1	iron chelate uptake ABC transporter permease subunit VctD	vctD	1822540	1823478	2	minus
Type VI secretion system
R8Z52_RS19010	84.6249	3.15372	0.34138	7.77352	7.63367e-15	9.83259e-14	WP_261897022.1	Hcp family type VI secretion system effector	hcp1	548565	549083	2	minus
R8Z52_RS19585	125.371	1.52155	0.278763	3.66459	0.000247733	0.00110882	WP_261897130.1	type VI secretion system tip protein VgrG	vgrG-2	687002	689161	2	minus
R8Z52_RS19590	54.7032	3.28659	0.420945	6.61984	3.59578e-11	3.58573e-10	WP_261897131.1	Hcp family type VI secretion system effector	hcp2	689287	689805	2	minus
R8Z52_RS20210	171.397	2.78642	0.276266	8.27617	1.27e-16	1.78e-15	WP_261897248.1	type VI secretion system contractile sheath small subunit	tssB	836951	837448	2	plus	Cellular Processes	Cellular community - prokaryotes	Biofilm formation - Pseudomonas aeruginosa	K11901	NA
R8Z52_RS20215	418.484	3.40945	0.32864	8.85301	8.52e-19	1.41e-17	WP_261897249.1	type VI secretion system contractile sheath large subunit	tssC	837509	838987	2	plus	Cellular Processes	Cellular community - prokaryotes	Biofilm formation - Pseudomonas aeruginosa	K11900	NA
R8Z52_RS20220	67.1885	3.94707	0.391744	8.79928	1.37699e-18	2.24039e-17	WP_261897250.1	type VI secretion system baseplate subunit TssE	tssE	838990	839427	2	plus
R8Z52_RS20225	83.0389	2.40187	0.343112	5.543	2.97341e-08	2.30178e-07	WP_261897251.1	type VI secretion system baseplate subunit TssF	tssF	839434	841203	2	plus
R8Z52_RS20230	50.3045	2.93957	0.545086	4.47557	7.62e-06	4.42e-05	WP_261897252.1	type VI secretion system baseplate subunit TssG	tssG	841167	842183	2	plus	Cellular Processes	Cellular community - prokaryotes	Biofilm formation - Pseudomonas aeruginosa	K11895	NA
R8Z52_RS20235	195.354	3.72235	0.336009	9.59006	8.80295e-22	1.72233e-20	WP_261897253.1	type VI secretion system-associated FHA domain protein TagH	tagH	842186	843694	2	plus
R8Z52_RS20240	34.7871	4.58418	0.531692	7.68149	1.57e-14	1.98e-13	WP_261897944.1	type VI secretion system lipoprotein TssJ	tssJ	843697	844200	2	plus	Environmental Information Processing	Membrane transport	Bacterial secretion system	K11906	NA
R8Z52_RS20245	101.153	3.89779	0.377345	9.00446	2.17e-19	3.75e-18	WP_261897254.1	type VI secretion system baseplate subunit TssK	tssK	844207	845541	2	plus	Cellular Processes	Cellular community - prokaryotes	Biofilm formation - Pseudomonas aeruginosa	K11893	NA
R8Z52_RS20255	135.855	3.47132	0.277543	10.7058	9.56e-27	2.33e-25	WP_261897256.1	type VI secretion system ATPase TssH	tssH	846346	848958	2	plus	Environmental Information Processing	Membrane transport	Bacterial secretion system	K11907	NA
R8Z52_RS20260	52.7353	3.02288	0.393294	6.41473	1.41069e-10	1.33498e-09	WP_261897257.1	sigma 54-interacting transcriptional regulator	NA	848961	850547	2	plus
R8Z52_RS20270	52.0197	2.51002	0.462718	4.34393	1.39953e-05	7.81883e-05	WP_261897259.1	type VI secretion system protein TssA	tssA	851209	852615	2	plus
R8Z52_RS20275	175.229	1.83249	0.279131	4.77373	1.81e-06	1.13e-05	WP_261897945.1	type VI secretion system membrane subunit TssM	tssM	852677	856174	2	plus	Environmental Information Processing	Membrane transport	Bacterial secretion system	K11891	NA
R8Z52_RS20280	9.64145	3.96631	0.922959	3.75565	0.000172891	0.000803301	WP_261897260.1	type VI secretion system ImpA family N-terminal domain-containing protein	NA	856237	857523	2	plus
R8Z52_RS20285	50.7414	3.04178	0.420525	6.0443	1.50061e-09	1.3055e-08	WP_261897261.1	type VI secretion system tip protein VgrG	vgrG-3	857862	859916	2	plus
R8Z52_RS20290	16.1276	4.42342	0.724083	5.41847	6.01119e-08	4.50305e-07	WP_261897262.1	DUF4123 domain-containing protein	duf4123	859904	860629	2	plus
R8Z52_RS20295	199.215	2.11347	0.410045	3.93485	8.32474e-05	0.000412854	WP_261897263.1	RHS repeat-associated core domain-containing protein	NA	860629	865398	2	plus
Multidrug efflux/ Detoxification
R8Z52_RS02000	117.931	3.01359	0.383378	6.55644	5.51082e-11	5.36842e-10	WP_261894110.1	multidrug effflux MFS transporter	mdrA	404619	405809	1	minus
R8Z52_RS08365	12.117	3.26797	0.83624	3.31002	0.000932893	0.00374206	WP_261895672.1	AdeC/AdeK/OprM family multidrug efflux complex outer membrane factor	NA	1771385	1772836	1	plus
R8Z52_RS09250	41.155	2.82234	0.444499	5.22461	1.74519e-07	1.23173e-06	WP_261895901.1	Bcr/CflA family multidrug efflux MFS transporter	NA	1970062	1971267	1	plus
R8Z52_RS12690	34.8541	3.02739	0.513416	4.9227	8.54e-07	5.56e-06	WP_261892790.1	thiopurine S-methyltransferase	NA	2752860	2753507	1	minus	Metabolism	Xenobiotics biodegradation and metabolism	Drug metabolism - other enzymes	K00569	NA
Other transcriptional regulators
R8Z52_RS02780	79.5243	3.09428	0.377318	6.87558	6.17398e-12	6.52136e-11	WP_261894270.1	AraC family transcriptional regulator	araC	571268	572068	1	minus
R8Z52_RS03485	562.81	4.35852	0.252257	15.296	8.13e-53	6.39e-51	WP_000462885.1	DNA-binding transcriptional regulator Fis	fis	734368	734664	1	minus	Cellular Processes	Cellular community - prokaryotes	Biofilm formation - Vibrio cholerae	K03557	NA
R8Z52_RS04960	30.5722	2.89164	0.517195	4.62426	3.75942e-06	2.25517e-05	WP_261894838.1	recombination regulator RecX	recX	1033677	1034141	1	plus
R8Z52_RS08335	45.3755	2.32523	0.441462	4.13452	3.5569e-05	0.000189361	WP_261895664.1	LacI family DNA-binding transcriptional regulator	NA	1764903	1765907	1	minus
R8Z52_RS11500	137.913	5.73622	0.480547	10.8964	1.19937e-27	3.0897e-26	WP_261892446.1	IclR family transcriptional regulator	iclR	2521953	2522735	1	minus
R8Z52_RS11560	265.003	4.9002	0.518027	8.49416	1.99363e-17	2.98208e-16	WP_261892470.1	AraC family transcriptional regulator	NA	2532886	2533854	1	minus
R8Z52_RS11800	43.6399	2.05473	0.422671	3.67834	0.000234755	0.00105685	WP_261892564.1	Rrf2 family transcriptional regulator	NA	2575936	2576373	1	minus
R8Z52_RS13525	16.189	3.71879	0.827256	3.89092	9.98642e-05	0.000487956	WP_261892938.1	pleiotropic regulatory protein RsmS	rsmS	2921048	2921236	1	plus
R8Z52_RS15700	587.783	3.25323	0.330596	8.32807	8.21679e-17	1.16518e-15	WP_261893444.1	Fe-S cluster assembly transcriptional regulator IscR	iscR	3410679	3411200	1	minus
R8Z52_RS20005	96.0932	5.40588	0.374084	13.1144	2.72411e-39	1.2384e-37	WP_261897208.1	transcriptional regulator SlyA	slyA	795215	795670	2	plus
R8Z52_RS21350	87.7482	3.23596	0.451948	6.0537	1.41552e-09	1.23611e-08	WP_261897463.1	helix-turn-helix transcriptional regulator	NA	1093907	1094671	2	minus
R8Z52_RS21870	717.536	1.58448	0.336159	3.22608	0.00125498	0.00491595	WP_318757731.1	GlxA family transcriptional regulator	NA	1205207	1206349	2	plus
R8Z52_RS24870	35.7735	4.0664	0.477584	7.46759	8.16762e-14	9.81173e-13	WP_261897981.1	MarR family transcriptional regulator	NA	1855186	1855638	2	plus
