# Supplementary material for: Wild rice-associated Vibrio promotes plant growth and exhibits genomic and phenotypic plasticity for plant adaptations
Source: mSystems. 2025 Oct 27;10(11):e00910-25. doi: 10.1128/msystems.00910-25 (PMC12625758; doi:10.1128/msystems.00910-25)
Supplement: Table S3 — Plant-asscociated genes predicted in other Vibrio genomes. [file msystems.00910-25-s0006.xlsx]

## Sheet: Sheet1
		Supplementary Table S3
		Plant-asscociated genes predicted in other Vibrio genomes
		Strain	RefSeq accession	Clade	Isolation source		Plant-associated genome features
					Location	Host	nifHDK	hyp/hyf	acdS-acdR	PA-Hrp-T3SS	PK BS	PO	APAB	Glycosyl hydrolases and Polysaccharide lyases
														GH3	GH30	GH36	GH42-1	GH42-2	GH43-1	GH43-2	GH43-3	GH43-4	GH53-1	GH53-2	GH53-3	GH28	GH78	GH105	PL1-1	PL1-2	PL1-3	PL1-4	PL1-5	PL1-6	PL2	PL3-1	PL3-2	PL4-1	PL4-2	PL9-1	PL9-2	PL9-3	PL9-4	PL9-5	PL22	CE8-1	CE8-2	CE8-3	CE8-4
		Vibrio spartinae CECT 9026T	GCF_024347135.1	Gazogenes	Root	Spartina maritima
		Vibrio plantisponsor MSSRF60T	GCF_033542615.1	Diazotrophicus	Root	Porteresia coarctata
		Vibrio rhizosphaerae LMG 23790 (MSSRF3T)	GCF_024347095.1	Gazogenes	Rhizosphere	Porteresia coarctata
		Vibrio rhizosphaerae MSSRF7	GCF_033542595.1	Gazogenes	Rhizosphere	Porteresia coarctata
		Vibrio mangrovi MSSRF38T	GCF_033542575.1	Gazogenes	Rhizosphere	Porteresia coarctata
		Vibrio palustris CECT 9027T	GCF_024346995.1	Gazogenes	Leaves	Arthrocnemum machrostachyum growing in a marshy saline environment
		Vibrio natriegens DSM 759T	GCF_001456255.1	Harveyi	Salt marsh mud
		Vibrio aerogenes LMG 19650T	GCF_024346755.1	Gazogenes	Seagrass bed sediment
		Vibrio ziniensis ZWAL 4003	GCF_011064285.1	Diazotrophicus	Mangrove sediments
		Vibrio salinus DNF-1T	GCF_021272385.1	Orphan taxon	Lagoon sediment
		Vibrio albus E4404T	GCF_003144035.1	Orphan taxon	Marine sediment
		Vibrio xiamenensis CGMCC 1.10228T	GCF_900100015.1	Orphan taxon	Mangrove soil
		Vibrio gazogenes PB1T	GCF_023920225.1	Gazogenes	Salt water marsh
		Vibrio ruber LMG 23124T	GCF_024347115.1	Gazogenes	Seawater
		Vibrio quintilis CECT 7734T	GCF_024529975.1	Gazogenes	Surface seawater
		Vibrio eleionomae CAIM 722T	GCF_009874545.1	Orphan taxon	Water from a shrimp pond
		Vibrio diazotrophicus ATCC 33466T	GCF_038452265.1	Diazotrophicus	Gastrointestinal tract	Sea urchin
		Vibrio tritonius AM2T	GCF_001547935.1	Porteresiae	Gut of marine invertebrate	Sea hare
		nifHDK	Critical, core structural components of nitrogenase
		hyp/hyf	Hydrogenases
		acdR -- acdS	Lrp/AsnC ligand binding domain-containing protein adjacent to 1-aminocyclopropane-1-carboxylate deaminase
		PA-Hrp-T3SS	Plant-associated Hrp-Type III secretion system gene cluster
		PK BS	Polyketide biosynthesis
		PO	Phosphate solubilization
		APAB	Anaerobic pathway of adenosylcobalamin biosynthesis
